# Supplementary material for: Trends in Reproductive Indicators of Green and Hawksbill Sea Turtles over a 30-Year Monitoring Period in the Southern Gulf of Mexico and Their Conservation Implications
Source: Animals (Basel). 2022 Nov 24;12(23):3280. doi: 10.3390/ani12233280 (PMC9739169; doi:10.3390/ani12233280)
Supplement: Supplementary file 1 [file animals-12-03280-s001.zip]

Archive with 1 entries (1 files):
- animals-2017121-supplementary material.pdf
